# Supplementary material for: Pubescenosides E–K, Seven New Triterpenoid Saponins from the Roots of Ilex pubescens and Their Anti-Inflammatory Activity
Source: Molecules. 2018 Jun 12;23(6):1426. doi: 10.3390/molecules23061426 (PMC6100132; doi:10.3390/molecules23061426)
Supplement: Supplementary file 1 [file molecules-23-01426-s001.zip]

Archive with 4 entries (2 files):
- molecules-313665-SI/
- molecules-313665-SI/molecules-313665-supplementary/
- molecules-313665-SI/molecules-313665-supplementary/Supporting information.doc
- molecules-313665-SI/molecules-313665-supplementary/Tables and figures.doc
